# Supplementary material for: In Vitro Evaluation of Antidiabetic Potential of Cleistocalyx nervosum var. paniala Fruit Extract
Source: Plants (Basel). 2022 Dec 26;12(1):112. doi: 10.3390/plants12010112 (PMC9824712; doi:10.3390/plants12010112)
Supplement: Supplementary file 1 [file plants-12-00112-s001.zip]

Archive with 1 entries (1 files):
- plants-2117002-supplementary.pdf
